# Supplementary material for: Proteomics Study Reveals the Anti-Depressive Mechanisms and the Compatibility Advantage of Chaihu-Shugan-San in a Rat Model of Chronic Unpredictable Mild Stress
Source: Front Pharmacol. 2022 Jan 17;12:791097. doi: 10.3389/fphar.2021.791097 (PMC8802092; doi:10.3389/fphar.2021.791097)
Supplement: Supplementary file 1 [file DataSheet1.ZIP]

Archive with 4 entries (4 files):
- Table S1.xlsx
- Table S2.xlsx
- Table S3.xlsx
- Supplementary Material.docx
