# Supplementary material for: Proteomics Study Reveals the Anti-Depressive Mechanisms and the Compatibility Advantage of Chaihu-Shugan-San in a Rat Model of Chronic Unpredictable Mild Stress
Source: Front Pharmacol. 2022 Jan 17;12:791097. doi: 10.3389/fphar.2021.791097 (PMC8802092; doi:10.3389/fphar.2021.791097)
Supplement: Supplementary file 1 [file DataSheet1.ZIP › Table S1.xlsx]

## Sheet: Chaihu-Shugan-San 110DEPs
Accession ID	Gene name	Protein description	Model vs.Normal		CSS vs.Model
			FC	p-value	FC	p-value
A0A096MJN8	Cmtm5	CKLF-like MARVEL transmembrane domain-containing 5	1.71802	0.00369971	0.795383	0.000798505
A0A096MKE2	Snx12	Sorting nexin 12	1.54282	0.000344598	0.816828	1.72953e-06
A0A0G2JSL8	Adk	Adenosine kinase	1.47858	0.0185161	0.724058	0.000244003
A0A0G2JT26	Strip2	Striatin interacting protein 2	2.01213	0.0274579	0.56148	0.00174675
A0A0G2JT63	Cyfip2	Cytoplasmic FMR1-interacting protein 2	1.34367	0.0050264	0.80697	0.000215925
A0A0G2JWU2	Cldn10	Claudin	1.34024	0.0102991	0.753882	0.0247561
A0A0G2JX56	Dnajc5	DnaJ (Hsp40) homolog, subfamily C, member 5, isoform CRA_a	1.8521	0.000417431	0.692511	0.00589294
A0A0G2JY20	LOC103689961	Selenoprotein W	2.60003	0.0188321	0.665913	0.0472309
A0A0G2K007	Stk39	STE20/SPS1-related proline-alanine-rich protein kinase	1.41387	0.0100836	0.781443	0.0142325
A0A0G2K104	Kcnma1	Calcium-activated potassium channel subunit alpha-1	1.28194	0.0290447	0.827682	0.0443647
A0A0G2K1D2	Rap1gds1	RAP1, GTP-GDP dissociation stimulator 1 (Predicted), isoform CRA_a	1.20264	0.0277737	0.796267	0.020223
A0A0G2K1L8	Basp1	Brain acid soluble protein 1	1.51561	0.000159386	0.624989	0.000462329
A0A0G2K528	Stx16	Syntaxin 16	1.64877	0.000562358	0.769137	0.0216332
A0A0G2K5G4	Morc4	MORC family CW-type zinc finger 4	1.9262	0.000909768	0.622057	0.00443553
A0A0G2K724	Mcts1	Malignant T-cell-amplified sequence	1.36752	0.0132528	0.730462	0.00941774
A0A0G2K9A2	Arpc2	Arp2/3 complex 34 kDa subunit	1.30067	0.000261408	0.812011	0.0017961
A0A0G2KAU2	Armcx3	Armadillo repeat-containing X-linked protein 3	2.21319	0.020386	0.752568	0.0201628
A0A0H2UHV6	Ppp3r1	Calcineurin subunit B type 1	3.84045	0.00104225	0.579275	0.00141227
A0JPM9	Eif3j	Eukaryotic translation initiation factor 3 subunit J	1.47229	0.00451163	0.791456	0.00953842
B1WC81	RGD1562351	RGD1562351 protein	1.62356	0.00311344	0.827812	0.0103055
B4F7C1	Gpr37l1	G protein-coupled receptor 37-like 1, isoform CRA_a	1.47992	0.0142389	0.807417	0.00299398
B5DFN1	Eif1b	Eukaryotic translation initiation factor 1B	1.52474	0.00500897	0.745743	0.0011292
D3ZB55	Coa5	Cytochrome C oxidase assembly factor 5	2.1902	0.00166167	0.69475	0.00137746
D3ZCD4	Pitpnb	Phosphatidylinositol transfer protein beta isoform	1.51353	0.00266178	0.78601	0.0060374
D3ZF77	Akr1c15	Aldo-keto reductase family 1 member C15	1.76353	0.0111434	0.766424	0.0228916
D3ZT07	Sept5	Septin 5	1.68783	0.000135219	0.55051	0.000752188
D3ZTB5	S100a13	S100 calcium-binding protein A13	1.29201	0.00990599	0.772311	0.00120881
D4A3X0	Cep192	Centrosomal protein 192	1.6526	0.0045471	0.688417	0.00225861
D4A758	Lrrc8b	Leucine-rich repeat-containing 8 VRAC subunit B	1.21001	0.0118501	0.82963	0.00133463
E2RUH2	Rnh1	Ribonuclease inhibitor	1.37894	0.0131403	0.799021	0.018344
F1LNK0	Map2	Microtubule-associated protein	1.24581	0.00413383	0.799174	0.000219761
F1M772	RGD1560723	Uncharacterized protein	2.54705	0.00207886	0.253441	0.00869057
F1M8Y2	Tspan7	Tetraspanin	1.35992	0.00847369	0.811151	0.00294934
F8WFW5	Pde2a	Phosphodiesterase	1.23942	0.00903586	0.795645	0.00831524
G3V7B9	Htr1a	5-hydroxytryptamine (Serotonin) receptor 1A	1.24078	0.0109109	0.825143	0.00683966
G3V8A5	Vps35	Vacuolar protein sorting-associated protein 35	1.27914	0.00148651	0.791796	1.75156e-05
G3V9U0	Acss2	Acyl-CoA synthetase short-chain family member 2	1.29844	0.0405392	0.819926	0.00649942
M0R5F8	Hmgn5	High mobility group nucleosome-binding domain-containing protein 5	1.72998	0.00531491	0.662035	0.000410057
M0RBL8	Tceal6	Transcription elongation factor A (SII)-like 6	1.20223	0.00986709	0.732824	0.0200844
O55158	Tspan8	Tetraspanin	1.28053	0.00805065	0.829354	0.018311
O88801	Homer2	Homer protein homolog 2	1.34876	0.0112941	0.804217	0.00528919
P02625	Pvalb	Parvalbumin alpha	2.20228	0.00204908	0.664038	0.0100228
P02683	Nsg1	Neuronal vesicle trafficking-associated protein 1	1.45331	0.0236426	0.81704	0.0298995
P09330	Prps2	Ribose-phosphate pyrophosphokinase 2	1.43474	0.0138658	0.678666	0.0329158
P18437	Hmgn2	Non-histone chromosomal protein HMG-17	1.87347	0.00284866	0.728508	0.00229835
P21571	Atp5pf	ATP synthase-coupling factor 6, mitochondrial	1.70446	0.000988336	0.79108	0.00070588
P21707	Syt1	Synaptotagmin-1	1.32716	0.00962627	0.728196	0.00406157
P31399	Atp5pd	ATP synthase subunit d, mitochondrial	1.52725	0.0166816	0.740249	0.0417976
P37285	Klc1	Kinesin light chain 1	1.22535	0.0327021	0.787801	0.00504958
P52481	Cap2	Adenylyl cyclase-associated protein 2	1.44547	0.00129446	0.725895	0.00752574
P52759	Rida	2-iminobutanoate/2-iminopropanoate deaminase	2.23474	0.00721288	0.751678	0.0163737
P62168	Ncs1	Neuronal calcium sensor 1	1.99928	0.00137151	0.802045	0.00262242
P80432	Cox7c	Cytochrome c oxidase subunit 7C, mitochondrial	1.29556	0.0478063	0.788426	0.0234363
P84076	Hpca	Neuron-specific calcium-binding protein hippocalcin	1.45761	0.000246545	0.812013	0.00600465
P86173	Actl6b	Actin-like protein 6B	1.21722	0.0198257	0.79262	0.00122621
Q05683	Gad2	Glutamate decarboxylase 2	1.28905	0.00507369	0.81896	0.025047
Q05982	Nme1	Nucleoside diphosphate kinase A	1.65615	0.00837029	0.826888	0.0167558
Q3B8R7	Mrpl47	Mitochondrial ribosomal protein L47	1.84391	0.0153462	0.752719	0.0200701
Q3MIF0	Rpe	Ribulose-5-phosphate-3-epimerase	1.6378	0.00177242	0.608744	0.0137138
Q3T1J1	Eif5a	Eukaryotic translation initiation factor 5A-1	1.71002	0.00670418	0.776618	0.0132897
Q4V7D2	Rogdi	Protein rogdi homolog	1.40637	0.00273992	0.816893	0.00925623
Q4V8K5	Brox	BRO1 domain-containing protein BROX	1.44531	0.0247031	0.80473	0.0341803
Q5BJU5	Cnih2	Protein cornichon homolog 2	1.60004	0.0155423	0.730249	0.00503318
Q5PPI4	Lamp5	Lysosome-associated membrane glycoprotein 5	1.68457	0.0182621	0.803487	0.0158405
Q5XFW8	Sec13	Protein SEC13 homolog	1.37924	0.0141918	0.729841	0.00877491
Q5XIJ4	Fam210a	Protein FAM210A	1.33855	0.0398633	0.73567	0.00486917
Q62747	Syt7	Synaptotagmin-7	1.35844	0.00179107	0.829139	0.00313093
Q63564	Sv2b	Synaptic vesicle glycoprotein 2B	1.29208	0.00331329	0.760175	0.0082582
Q68FQ9	Lancl2	LanC lantibiotic synthetase component C-like 2	1.21747	0.00178667	0.824132	0.000854008
Q6IN22	Ctsb	Cathepsin B	1.37477	0.000542514	0.769621	0.00331985
Q6P7Q4	Glo1	Lactoylglutathione lyase	1.41247	0.0020902	0.813245	0.0128841
Q6P9V1	Cd81	Tetraspanin	1.38736	0.00547668	0.785996	0.00540909
Q6PDW1	Rps12	40S ribosomal protein S12	1.27616	0.00145164	0.810413	0.0135439
Q76GL9	Slc1a4	Neutral amino acid transporter ASCT1	1.20329	0.00540126	0.770112	0.00440098
Q8R431	Mgll	Monoglyceride lipase	1.71095	0.00683891	0.808073	0.0117392
Q99ND9	Rwdd1	RWD domain-containing protein 1	1.94031	0.0184879	0.692256	0.00511591
Q99P75	Rab9a	Ras-related protein Rab-9A	1.31345	0.00446813	0.791893	0.00879931
Q9JLT5	Wfs1	WFS1	1.37956	0.0202361	0.764544	0.00304639
Q9R1T1	Banf1	Barrier-to-autointegration factor	2.07576	0.00138451	0.568153	0.00439755
Q9WUW2	vamp2	Vesicle associated membrane protein 2B	1.5048	0.0071322	0.786778	0.0034309
Q9Z1B2	Gstm5	Glutathione S-transferase Mu 5	1.33814	0.00298776	0.799948	0.011879
A0A059NZV6	Jpt2	HN1-like protein	0.74227	0.0040912	1.45557	0.00334465
A0A0G2JSZ1	Rab31	Ras-related protein Rab-31	0.829411	0.0215793	1.25383	0.0221616
A0A0G2K8M7	Tpd52l1	TPD52-like 1	0.746152	0.0238899	1.26605	0.0165342
A0A140TAA1	Igsf8	Immunoglobulin superfamily, member 8	0.80101	0.0324537	1.20678	0.00294964
B2GUV5	Atp6v1g1	V-type proton ATPase subunit G	0.528134	0.000505587	1.26181	0.00202389
B2RYF7	Washc1	WASH complex subunit 1	0.782108	0.0103726	1.29003	0.00259351
D3ZL45	B630019K06Rik	RIKEN cDNA B630019K06 gene	0.796151	0.0300848	1.24365	0.0156482
D3ZWN1	Zpr1	Similar to zinc finger protein	0.818998	0.0134779	1.26958	0.0127547
D4ABN8	Xrn1	5'-3' exoribonuclease 1	0.647544	0.0093488	1.21529	0.00300901
F1M5V2	Glipr2	GLI pathogenesis-related 2	0.809948	0.0446294	1.38259	0.00598256
F1M6Q3	Col4a2	Collagen type IV alpha 2 chain	0.809353	0.0104135	1.62717	0.00143763
F1M7P8	Spryd3	SPRY domain-containing 3	0.758571	0.00409791	3.03715	0.000952245
F1M7V6	Cadm4	Cell adhesion molecule 4	0.779528	0.0403304	1.32359	0.00891576
F1M8P2	Zyg11b	Zyg-11 family member B, cell cycle regulator	0.657164	0.0209168	1.22076	0.0192978
G3V8C3	Vim	Vimentin	0.734783	0.00462221	1.39905	0.00108711
H9KVF6	Stk10	Serine/threonine-protein kinase 10	0.442896	0.00554259	1.30609	0.0103395
I7FKL4	Mbp	Myelin basic protein transcript variant 1	0.677729	0.0125073	1.23553	0.00677313
O08875	Dclk1	Serine/threonine-protein kinase DCLK1	0.605898	0.0425618	1.32714	0.000628976
P16975	Sparc	SPARC	0.72174	0.00337592	1.24294	0.0238853
P62804	H4c2	Histone H4	0.819907	0.0326595	1.24049	0.00632777
P63255	Crip1	Cysteine-rich protein 1	0.804028	0.0362975	1.22948	0.0105413
Q497A2	Slc35b2	D-serine modulator-1	0.775913	0.0206385	1.22744	0.0114526
Q4KM38	Srsf10	FUS interacting protein	0.729068	0.045058	1.2386	0.0282273
Q56A26	Opalin	Oligodendrocytic myelin paranodal and inner loop protein	0.656002	0.00134265	1.66518	0.00147838
Q5BJT9	Ckmt1	Creatine kinase U-type, mitochondrial	0.794616	0.0218139	1.27748	0.0064642
Q5FWT9	Sike1	Suppressor of IKBKE 1	0.695324	0.0314575	1.72876	0.0146018
Q5PQP8	Cuedc1	CUE domain-containing 1	0.738022	0.0467064	1.51982	0.0398909
Q66HL0	Nt5e	5' nucleotidase, ecto	0.669399	0.0161998	1.20391	0.00612683
Q68G31	Pbld	Phenazine biosynthesis-like domain-containing protein	0.818267	0.0465888	1.33288	0.0187252
