# Supplementary material for: Proteomics Study Reveals the Anti-Depressive Mechanisms and the Compatibility Advantage of Chaihu-Shugan-San in a Rat Model of Chronic Unpredictable Mild Stress
Source: Front Pharmacol. 2022 Jan 17;12:791097. doi: 10.3389/fphar.2021.791097 (PMC8802092; doi:10.3389/fphar.2021.791097)
Supplement: Supplementary file 1 [file DataSheet1.ZIP › Table S2.xlsx]

## Sheet: Shu Gan 12DEPs
Accession ID	Gene name	Protein description	Model vs.Normal		Component I vs.Model
			FC	p-value	FC	p-value
A0A0G2JTB6	Clic6	Chloride intracellular channel protein	1.69074	0.00474966	0.453225	0.00355268
A0A0G2K3E0	Aqp1	Aquaporin-1	1.55901	0.0026873	0.342246	0.0010744
F1M772	RGD1560723	Uncharacterized protein	2.54705	0.00207886	0.321615	0.0164167
O88397	Slco1a5	Solute carrier organic anion transporter family member 1A5 (Organic anion-transporting polypeptide 3) (OATP-3) (Sodium-independent organic anion transporter 3) (Solute carrier family 21 member 7)	1.79643	0.00429238	0.468769	0.000283836
P23347	Slc4a2	Anion exchange protein 2 (AE 2) (Anion exchanger 2) (Band 3-related protein 2) (B3RP-2) (Non-erythroid band 3-like protein) (Solute carrier family 4 member 2)	1.33491	0.0320487	0.634645	0.00319149
P47820	Ace	Angiotensin-converting enzyme (ACE) (EC 3.2.1.-) (EC 3.4.15.1) (Dipeptidyl carboxypeptidase I) (Kininase II) (CD antigen CD143) [Cleaved into: Angiotensin-converting enzyme, soluble form]	1.49947	0.0035466	0.453373	0.000506518
Q5M949	Nipsnap3b	Nipsnap homolog 3A (C. elegans) (Nipsnap homolog 3B)	1.33645	0.000624299	0.708834	0.000545341
Q5XIJ7	Cab39l	Calcium-binding protein 39-like (RCG52140, isoform CRA_a)	1.60155	0.027733	0.788619	0.00221933
Q9JHE5	Slc38a2	Sodium-coupled neutral amino acid transporter 2 (Amino acid transporter A2) (Solute carrier family 38 member 2) (System A amino acid transporter 2) (System A transporter 1) (System N amino acid transporter 2)	1.65196	0.00138446	0.802017	0.001449
F1M7P8	Spryd3	SPRY domain-containing 3	0.758571	0.00409791	1.25328	0.00873254
Q56A26	Opalin	Oligodendrocytic myelin paranodal and inner loop protein	0.656002	0.00134265	1.38904	0.0167577
Q5FWT9	Sike1	Suppressor of IKBKE 1 (Suppressor of IKK-epsilon)	0.695324	0.0314575	1.20791	0.0448112
