# Supplementary material for: Proteomics Study Reveals the Anti-Depressive Mechanisms and the Compatibility Advantage of Chaihu-Shugan-San in a Rat Model of Chronic Unpredictable Mild Stress
Source: Front Pharmacol. 2022 Jan 17;12:791097. doi: 10.3389/fphar.2021.791097 (PMC8802092; doi:10.3389/fphar.2021.791097)
Supplement: Supplementary file 1 [file DataSheet1.ZIP › Table S3.xlsx]

## Sheet: Rou Gan 407DEPs
Accession ID	Gene name	Protein description	Model vs.Normal		Component II vs.Model
			FC	p-value	FC	p-value
A0A096MJ90	Ly6h	Lymphocyte antigen 6 family member H (Fragment)	1.37845	0.00289669	0.544661	0.00190251
A0A096MJN8	Cmtm5	CKLF-like MARVEL transmembrane domain-containing 5	1.71802	0.00369971	0.501592	0.00807833
A0A096MKE2	Snx12	Sorting nexin 12	1.54282	0.000344598	0.567264	0.00298147
A0A0A0MXV3	Cgref1	Cell growth regulator with EF hand domain 1, isoform CRA_b (Cell growth regulator with EF hand domain protein 1)	1.31324	0.00556854	0.48339	0.010064
A0A0A0MXW3	H2afz	Histone H2A	1.37988	0.00802328	0.470258	0.0249568
A0A0A0MY48	Dnm2	Dynamin-2	1.53102	0.00596441	0.509072	0.000840576
A0A0G2JSH4	Gsk3b	Glycogen synthase kinase 3 beta, isoform CRA_b (Glycogen synthase kinase-3 beta)	1.40314	0.00152383	0.693065	0.0393045
A0A0G2JT26	Strip2	Striatin interacting protein 2	2.01213	0.0274579	0.410193	0.0212427
A0A0G2JTB6	Clic6	Chloride intracellular channel protein	1.69074	0.00474966	0.344126	0.00785419
A0A0G2JTQ5	Galk2	N-acetylgalactosamine kinase	1.24255	0.0148876	0.731399	0.0267266
A0A0G2JTW1	Rap2a	RAS related protein 2a (RCG36946)	1.57614	0.0038439	0.453184	0.00923473
A0A0G2JUT1	Cadm1	Cell adhesion molecule 1	1.33915	0.00391345	0.654457	0.000792298
A0A0G2JWC6	RGD621098	Similar to RIKEN cDNA D230025D16Rik	1.35126	0.0270778	0.52405	0.00563417
A0A0G2JWU2	Cldn10	Claudin	1.34024	0.0102991	0.429421	0.0128156
A0A0G2JX25	Gmpr2	GMP reductase (GMPR) (EC 1.7.1.7) (Guanosine 5'-monophosphate oxidoreductase) (Guanosine monophosphate reductase)	1.30577	0.0206403	0.680258	0.0147389
A0A0G2JX56	Dnajc5	DnaJ (Hsp40) homolog, subfamily C, member 5, isoform CRA_a (DnaJ homolog subfamily C member 5)	1.8521	0.000417431	0.287905	0.00019775
A0A0G2JY20	LOC103689961	Selenoprotein W	2.60003	0.0188321	0.220056	0.0239326
A0A0G2JYF0	Slc4a10	Anion exchange protein	1.22053	0.0145043	0.752986	0.0439906
A0A0G2JZK7	Slc8a2	Sodium/calcium exchanger 2	1.4493	0.00622984	0.504327	0.0256395
A0A0G2K007	Stk39	STE20/SPS1-related proline-alanine-rich protein kinase	1.41387	0.0100836	0.438258	0.00543329
A0A0G2K1D2	Rap1gds1	RAP1, GTP-GDP dissociation stimulator 1 (Predicted), isoform CRA_a (Rap1 GTPase-GDP dissociation stimulator 1)	1.20264	0.0277737	0.780076	0.0129208
A0A0G2K1G8	Slc7a14	Solute carrier family 7, member 14	1.29515	0.0190222	0.654493	0.0152301
A0A0G2K1I7	Fxyd6	FXYD domain-containing ion transport regulator	1.29695	0.0025312	0.388951	0.00468888
A0A0G2K1L8	Basp1	Brain acid soluble protein 1	1.51561	0.000159386	0.473682	0.00127913
A0A0G2K1U5	Retreg2	Reticulophagy regulator 2	1.64975	0.0111196	0.56393	0.0107182
A0A0G2K2L1	Podxl	Podocalyxin (Podocalyxin-like protein 1)	1.58439	0.000458401	0.399257	0.00320691
A0A0G2K2Y3	Erap1	Aminopeptidase (EC 3.4.11.-)	1.47573	0.0031443	0.403723	0.00614416
A0A0G2K3E0	Aqp1	Aquaporin-1	1.55901	0.0026873	0.406494	0.00571856
A0A0G2K4H6	Galns	N-acetylgalactosamine-6-sulfatase	1.23487	0.0462636	0.812902	0.00054081
A0A0G2K528	Stx16	Syntaxin 16	1.64877	0.000562358	0.532164	0.0208262
A0A0G2K5G4	Morc4	MORC family CW-type zinc finger 4	1.9262	0.000909768	0.288147	0.00076467
A0A0G2K724	Mcts1	Malignant T-cell-amplified sequence	1.36752	0.0132528	0.533633	0.0142903
A0A0G2K761	Cul2	Cullin 2	1.27087	0.0229214	0.610158	0.00549199
A0A0G2K774	Ermn	Ermin	1.21731	0.0179116	0.487219	0.00355902
A0A0G2K8T0	Asah1	Acid ceramidase	1.32098	0.0208459	0.640492	0.0384149
A0A0G2K9A2	Arpc2	Arp2/3 complex 34 kDa subunit	1.30067	0.000261408	0.619137	0.0047909
A0A0H2UHF5	Kcnj10	ATP-sensitive inward rectifier potassium channel 10	1.21299	0.00539982	0.630157	0.0072158
A0A0H2UHV6	Ppp3r1	Calcineurin subunit B type 1 (Protein phosphatase 3, regulatory subunit B, alpha isoform (Calcineurin B, type I), isoform CRA_b)	3.84045	0.00104225	0.284612	0.00527676
A0A140TA99	Elob	Elongin-B	1.2822	0.0200411	0.61053	0.00599477
A0A140TAE9	Pigu	Phosphatidylinositol glycan anchor biosynthesis class U protein	1.6643	0.00617626	0.333183	0.0109261
A0A140TAG8	Zfyve27	Protrudin	1.20367	0.0143881	0.707817	0.00489528
A0JPM9	Eif3j	Eukaryotic translation initiation factor 3 subunit J (eIF3j) (Eukaryotic translation initiation factor 3 subunit 1) (eIF-3-alpha) (eIF3 p35)	1.47229	0.00451163	0.415911	0.00208315
A1A5L1	Blmh	Bleomycin hydrolase (EC 3.4.22.40)	1.31197	0.00582766	0.547677	0.00811773
A1L1J8	Rab5b	RAB5B, member RAS oncogene family (RAB5B, member RAS oncogene family (Predicted), isoform CRA_c)	1.20959	0.0156921	0.689741	0.0116124
A8WCF8	Tprg1l	Tumor protein p63-regulated gene 1-like protein (Mossy fiber terminal-associated vertebrate-specific presynaptic protein)	1.41582	0.0029438	0.574558	0.00522671
A9UMW1	Gsta4	Glutathione S-transferase alpha 4 (RCG25753, isoform CRA_c)	1.25475	0.00371252	0.532824	9.33896e-05
B0BNG5	Hif1an	Hif1an protein (Hypoxia-inducible factor 1 subunit alpha inhibitor) (Hypoxia-inducible factor 1, alpha subunit inhibitor (Predicted))	1.73555	0.0343521	0.397356	0.0132369
B0K036	Sdhaf1	Succinate dehydrogenase assembly factor 1, mitochondrial (SDH assembly factor 1) (SDHAF1) (LYR motif-containing protein 8)	1.23745	0.00742004	0.541392	0.0160585
B1WC40	Ncbp2	Nuclear cap-binding protein subunit 2 (20 kDa nuclear cap-binding protein) (NCBP 20 kDa subunit) (CBP20)	1.31168	0.0117637	0.536275	0.00100035
B1WC81	RGD1562351	RGD1562351 protein	1.62356	0.00311344	0.482486	0.0033392
B2GUX5	Nt5c3a	5'-nucleotidase (EC 3.1.3.5)	1.21296	0.0415863	0.696046	0.038884
B2RYP5	Ppm1f	Protein phosphatase 1F (PP2C domain containing) (Protein phosphatase 1F (PP2C domain containing), isoform CRA_b)	1.35701	0.00462178	0.680266	0.0249835
B4F797	RGD1311345	Queuosine salvage protein (Fragment)	1.28792	0.0268972	0.817699	0.019301
B4F7C1	Gpr37l1	G protein-coupled receptor 37-like 1, isoform CRA_a (G-protein-coupled receptor 37-like 1) (Gpr37l1 protein)	1.47992	0.0142389	0.489291	0.0193554
B5DEY4	Mrpl30	Mitochondrial ribosomal protein L30 (RCG22552, isoform CRA_a)	1.37534	0.041428	0.726531	0.0341657
B5DFI9	Pdk3	Protein-serine/threonine kinase (EC 2.7.11.-)	1.22723	0.029603	0.693224	0.0268532
B5DFK6	Ap3d1	Adaptor-related protein complex 3 subunit delta 1 (Adaptor-related protein complex 3, delta 1 subunit, isoform CRA_b) (Ap3d1 protein)	1.22587	0.00160166	0.622005	0.00438244
B5DFN1	Eif1b	Eukaryotic translation initiation factor 1B (Eukaryotic translation initiation factor 1B (Predicted), isoform CRA_b)	1.52474	0.00500897	0.576557	0.00380329
D3Z9J8	Sat2	Spermidine/spermine N1-acetyl transferase 2 (Predicted), isoform CRA_a (Spermidine/spermine N1-acetyltransferase family member 2)	1.22158	0.0202045	0.72303	0.00602571
D3ZAQ0	Fundc2	FUN14 domain-containing 2	1.28004	0.0346718	0.512678	0.00959881
D3ZB55	Coa5	Cytochrome C oxidase assembly factor 5	2.1902	0.00166167	0.326948	0.00643477
D3ZBG6	Ptrhd1	Peptidyl-tRNA hydrolase domain-containing 1 (Similar to CG14903-PA (Predicted))	1.4367	0.0100956	0.52115	0.000373575
D3ZBN4	Erg28	Ergosterol biosynthesis 28 homolog (Similar to HSPC288 (Predicted), isoform CRA_b)	1.41559	0.0043841	0.655871	0.0104981
D3ZBT9	Ppp6r3	Protein phosphatase 6, regulatory subunit 3	1.25116	0.00305495	0.618383	0.00836602
D3ZC84	Usp9x	Ubiquitin specific peptidase 9, X chromosome (Predicted) (Ubiquitin-specific peptidase 9, X-linked)	1.29373	0.0127153	0.620823	0.00727904
D3ZCA0	Plpbp	Pyridoxal phosphate homeostasis protein (PLP homeostasis protein) (Proline synthase co-transcribed bacterial homolog protein)	1.25912	0.0158016	0.65788	0.0407627
D3ZCD4	Pitpnb	Phosphatidylinositol transfer protein beta isoform	1.51353	0.00266178	0.525767	0.0184905
D3ZEV8	Susd2	Sushi domain containing 2 (Predicted), isoform CRA_a (Sushi domain-containing 2)	1.21258	0.00195957	0.525402	0.0193956
D3ZF13	Ndufab1	Acyl carrier protein	1.74557	0.00040408	0.308877	0.00521866
D3ZF77	Akr1c15	Aldo-keto reductase family 1 member C15 (EC 1.1.1.-) (EC 1.1.1.216) (RAKc)	1.76353	0.0111434	0.447946	0.0284727
D3ZHB7	Ube3c	Ubiquitin protein ligase E3C	1.29998	0.0165469	0.577692	0.00830407
D3ZJ86	Slc9a6	Sodium/hydrogen exchanger	1.64143	0.00956698	0.461717	0.00208426
D3ZKB7	Dcaf1	DDB1 and CUL4-associated factor 1	1.34974	0.00580333	0.669383	0.00702004
D3ZLT1	Ndufb7	NADH dehydrogenase (Ubiquinone) 1 beta subcomplex, 7 (Predicted) (NADH:ubiquinone oxidoreductase subunit B7)	1.34239	0.0243823	0.587354	0.00544965
D3ZRN3	Actbl2	Actin, beta-like 2 (Similar to cytoplasmic beta-actin (Predicted))	2.01081	0.00580174	0.391637	0.00561367
D3ZSU7	Mien1	Migration and invasion enhancer 1 (Similar to RIKEN cDNA 1810046J19 (Predicted))	1.3234	0.0111969	0.626432	0.00276944
D3ZSZ4	Pgbd5	PiggyBac transposable element derived 5 (Predicted) (PiggyBac transposable element-derived 5)	1.56076	0.00848056	0.426905	0.000960424
D3ZT07	Sept5	Septin 5 (Septin 5, isoform CRA_c)	1.68783	0.000135219	0.360005	0.0017848
D3ZTB5	S100a13	S100 calcium-binding protein A13	1.29201	0.00990599	0.520596	0.00478445
D3ZW27	Map3k5	Mitogen-activated protein kinase kinase kinase 5	1.24716	0.00182326	0.641818	0.0185695
D3ZW58	Casc4	Cancer susceptibility 4	1.46872	0.00062361	0.384288	0.0172957
D3ZZ62	Xpot	Exportin-T (Exportin(tRNA)) (tRNA exportin)	1.3895	7.75304e-05	0.662195	0.000901307
D3ZZU4	Tmem160	Transmembrane protein 160	1.36198	0.00592024	0.562447	0.0199959
D4A0E8	Prmt5	Protein arginine N-methyltransferase 5 (EC 2.1.1.-)	1.22615	0.0120789	0.753428	0.0181892
D4A3X0	Cep192	Centrosomal protein 192	1.6526	0.0045471	0.388752	0.00463069
D4A742	Romo1	RCG37250, isoform CRA_a (Reactive oxygen species modulator 1-like)	1.32468	0.0122145	0.679688	0.0107052
D4A7M0	Plxnc1	Plexin C1	1.22636	0.0108171	0.653573	0.00435486
D4A7R0	LOC108348180	Signal recognition particle subunit SRP72	1.37553	0.0161112	0.559307	0.00704299
D4A9Q5	Cpm	Carboxypeptidase M (Carboxypeptidase M (Predicted))	1.26247	0.000454871	0.471704	0.00619339
D4ACV0	Nelfb	Negative elongation factor complex member B (Similar to cofactor of BRCA1; negative elongation factor protein B (Predicted), isoform CRA_b)	1.36406	0.0163315	0.432714	0.0068288
D4ADS4	Mgst3	Microsomal glutathione S-transferase 3 (RCG46430)	1.29736	0.0344992	0.512056	0.00959902
D4AE96	Ipo7	Importin 7 (Importin 7 (Predicted), isoform CRA_c)	1.68916	0.0270258	0.401111	0.0184744
E2RUH2	Rnh1	Ribonuclease inhibitor (Ribonuclease/angiogenin inhibitor 1, isoform CRA_a)	1.37894	0.0131403	0.635553	0.0171986
F1LNF1	Hnrnpa2b1	Heterogeneous nuclear ribonucleoproteins A2/B1	1.23055	0.00945636	0.746183	0.0123283
F1LNQ5	Nars2	Asparaginyl-tRNA synthetase 2, mitochondrial	1.31924	0.0227015	0.54607	0.0491838
F1LQI6	Zer1	Zyg-11-related, cell cycle regulator	1.35192	0.0420397	0.507125	0.00031463
F1LS02	Nup155	Nuclear pore complex protein Nup155	1.3324	0.0100861	0.677209	0.000594694
F1LTR1	Wdr26	WD repeat-containing protein 26	1.47648	0.00389064	0.513577	0.00730248
F1M1D5	Tbcd	Tubulin folding cofactor D	1.20509	0.00748285	0.685442	0.0143231
F1M2G3	Rerg	RAS-like, estrogen-regulated, growth-inhibitor (Similar to RAS-like, estrogen-regulated, growth-inhibitor (Predicted))	1.45571	0.00495428	0.594075	0.00772885
F1M6T7	Erich5	Glutamate-rich 5 (RCG59978)	1.39389	0.0158691	0.602563	0.00556895
F1M7S3	Pdyn	Proenkephalin-B	1.5193	0.0089644	0.255546	0.000479812
F1M8A5	Hypk	Huntingtin-interacting protein K	1.64031	0.00968554	0.530148	0.0123676
F1M8Y2	Tspan7	Tetraspanin	1.35992	0.00847369	0.520373	0.000129143
F2W8B0	Comt	Catechol O-methyltransferase (EC 2.1.1.6)	1.21177	0.026762	0.682424	0.0405751
F8QYX1	Chga	Chromogranin A	1.34406	0.0252984	0.531004	0.0299958
F8WFW5	Pde2a	Phosphodiesterase (EC 3.1.4.-)	1.23942	0.00903586	0.751305	0.0116607
G3V628	RGD1302996	Hypothetical protein MGC:15854	1.51732	0.0103886	0.512495	0.0371257
G3V795	Slco1c1	Solute carrier organic anion transporter family member	1.23625	0.000372939	0.692576	0.0042475
G3V7B9	Htr1a	5-hydroxytryptamine (Serotonin) receptor 1A (5-hydroxytryptamine receptor 1A)	1.24078	0.0109109	0.708662	0.0359423
G3V7I0	Prdx3	Peroxiredoxin 3 (Thioredoxin-dependent peroxide reductase, mitochondrial)	1.37358	0.00758919	0.457453	0.0100702
G3V803	Cdh2	Cadherin-2 (RCG49564, isoform CRA_a)	1.20293	0.00863239	0.778035	0.00585484
G3V818	Parva	Alpha-parvin (Parvin, alpha, isoform CRA_a)	1.28018	0.000720068	0.550997	0.0154283
G3V8A5	Vps35	Vacuolar protein sorting-associated protein 35	1.27914	0.00148651	0.730904	0.0286851
G3V8F1	Slc6a7	Transporter	1.32262	0.027536	0.662545	0.0286086
G3V8P7	LOC108348044	Ras and Rab interactor 1 (Ras and Rab interactor 1, isoform CRA_a)	1.23262	0.0107678	0.726672	0.0186447
G3V915	Rnasel	Ribonuclease L (Ribonuclease L (2',5'-oligoisoadenylate synthetase-dependent))	1.20605	0.0466332	0.620131	0.0180032
G3V960	Gamt	Guanidinoacetate N-methyltransferase (EC 2.1.1.2)	1.59668	0.0260344	0.47449	0.0356057
G3V9M3	Wdr47	RCG28460 (WD repeat domain 47)	1.22294	0.0208469	0.712384	0.011666
G3V9U0	Acss2	Acyl-CoA synthetase short-chain family member 2 (Acyl-CoA synthetase short-chain family member 2 (Predicted))	1.29844	0.0405392	0.695593	0.0449897
M0R5F8	Hmgn5	High mobility group nucleosome-binding domain-containing protein 5	1.72998	0.00531491	0.392777	0.0174909
M0R9Y7	Tmem41a	Transmembrane protein 41a	1.59467	0.0279949	0.59627	0.0072458
M0RAT6	Tmed8	Transmembrane p24 trafficking protein 8	1.24527	0.0253229	0.586892	0.00538482
M0RBL8	Tceal6	Transcription elongation factor A (SII)-like 6	1.20223	0.00986709	0.535739	0.00498267
O35095	Ncdn	Neurochondrin (Neurite outgrowth-related protein from the rat brain) (Norbin)	1.38098	0.010009	0.595371	0.00428836
O35314	Chgb	Secretogranin-1 (Chromogranin-B) (CgB) (Glucagonoma peptide) (Secretogranin-I) (SgI) [Cleaved into: PE-11; CCB peptide short form; CCB peptide long form]	1.39888	0.00238777	0.59043	0.00301068
O35331	Pdxk	Pyridoxal kinase (EC 2.7.1.35) (Pyridoxine kinase)	1.24566	0.0106697	0.597154	0.00567632
O55158	Tspan8	Tetraspanin	1.28053	0.00805065	0.421589	0.000523501
O88397	Slco1a5	Solute carrier organic anion transporter family member 1A5 (Organic anion-transporting polypeptide 3) (OATP-3) (Sodium-independent organic anion transporter 3) (Solute carrier family 21 member 7)	1.79643	0.00429238	0.310973	0.00655623
O88801	Homer2	Homer protein homolog 2 (Homer-2) (Cupidin) (VASP/Ena-related gene up-regulated during seizure and LTP 2) (Vesl-2)	1.34876	0.0112941	0.675804	0.0155878
P02625	Pvalb	Parvalbumin alpha	2.20228	0.00204908	0.228409	0.00735577
P02683	Nsg1	Neuronal vesicle trafficking-associated protein 1 (Brain neuron cytoplasmic protein 1/2) (Neuron-enriched endosomal protein of 21 kDa) (Neuron-specific protein family member 1)	1.45331	0.0236426	0.383919	0.00712157
P02770	Alb	Serum albumin	1.35751	0.0128543	0.792892	0.0434404
P07687	Ephx1	Epoxide hydrolase 1 (EC 3.3.2.9) (Epoxide hydratase) (Microsomal epoxide hydrolase) (mEH)	1.40091	0.00565918	0.575545	0.0119601
P09330	Prps2	Ribose-phosphate pyrophosphokinase 2 (EC 2.7.6.1) (Phosphoribosyl pyrophosphate synthase II) (PRS-II)	1.43474	0.0138658	0.49826	0.0156823
P14562	Lamp1	Lysosome-associated membrane glycoprotein 1 (LAMP-1) (Lysosome-associated membrane protein 1) (120 kDa lysosomal membrane glycoprotein) (LGP-120) (CD107 antigen-like family member A) (CD antigen CD107a)	1.95606	3.36318e-05	0.293338	0.00144031
P18437	Hmgn2	Non-histone chromosomal protein HMG-17 (High mobility group nucleosome-binding domain-containing protein 2)	1.87347	0.00284866	0.304903	0.000870304
P21571	Atp5pf	ATP synthase-coupling factor 6, mitochondrial (ATPase subunit F6) (ATP synthase peripheral stalk subunit F6)	1.70446	0.000988336	0.538432	0.00286686
P21707	Syt1	Synaptotagmin-1 (Synaptotagmin I) (SytI) (p65)	1.32716	0.00962627	0.647982	0.00951161
P31399	Atp5pd	ATP synthase subunit d, mitochondrial (ATPase subunit d) (ATP synthase peripheral stalk subunit d)	1.52725	0.0166816	0.468416	0.0362628
P37285	Klc1	Kinesin light chain 1 (KLC 1)	1.22535	0.0327021	0.715508	0.0302187
P46413	Gss	Glutathione synthetase (GSH synthetase) (GSH-S) (EC 6.3.2.3) (Glutathione synthase)	1.21018	0.0048708	0.725075	0.0131074
P47820	Ace	Angiotensin-converting enzyme (ACE) (EC 3.2.1.-) (EC 3.4.15.1) (Dipeptidyl carboxypeptidase I) (Kininase II) (CD antigen CD143) [Cleaved into: Angiotensin-converting enzyme, soluble form]	1.49947	0.0035466	0.556524	0.00190948
P50408	Atp6v1f	V-type proton ATPase subunit F (V-ATPase subunit F) (V-ATPase 14 kDa subunit) (Vacuolar proton pump subunit F)	1.45908	0.00252143	0.521873	0.0114523
P52481	Cap2	Adenylyl cyclase-associated protein 2 (CAP 2)	1.44547	0.00129446	0.644187	0.00415917
P52759	Rida	2-iminobutanoate/2-iminopropanoate deaminase (EC 3.5.99.10) (Liver perchloric acid-soluble protein) (L-PSP) (Reactive intermediate imine deaminase A homolog) (Translation inhibitor L-PSP ribonuclease) (UK114 antigen homolog) (rp14.5)	2.23474	0.00721288	0.324391	0.00992982
P57097	Mertk	Tyrosine-protein kinase Mer (EC 2.7.10.1) (Proto-oncogene c-Mer) (Receptor tyrosine kinase MerTK)	1.28901	0.0163646	0.655688	0.00444757
P61805	Dad1	Dolichyl-diphosphooligosaccharide--protein glycosyltransferase subunit DAD1 (Oligosaccharyl transferase subunit DAD1) (Defender against cell death 1) (DAD-1)	1.23849	0.0120131	0.59576	0.00407768
P62076	Timm13	Mitochondrial import inner membrane translocase subunit Tim13	1.2117	0.00972765	0.526632	0.000237027
P62168	Ncs1	Neuronal calcium sensor 1 (NCS-1) (Frequenin homolog) (Frequenin-like protein) (Frequenin-like ubiquitous protein)	1.99928	0.00137151	0.315151	0.00193957
P62749	Hpcal1	Hippocalcin-like protein 1 (Neural visinin-like protein 3) (NVL-3) (NVP-3) (Visinin-like protein 3) (VILIP-3)	1.50958	0.0035981	0.406132	0.00481179
P63081	Atp6v0c	V-type proton ATPase 16 kDa proteolipid subunit (V-ATPase 16 kDa proteolipid subunit) (Vacuolar proton pump 16 kDa proteolipid subunit)	1.30306	0.00252654	0.416381	0.00605664
P63138	Gabrb2	Gamma-aminobutyric acid receptor subunit beta-2 (GABA(A) receptor subunit beta-2)	1.27037	0.0115428	0.605859	0.0195853
P68035	Actc1	Actin, alpha cardiac muscle 1 (Alpha-cardiac actin) [Cleaved into: Actin, alpha cardiac muscle 1, intermediate form]	1.38741	0.0110358	0.491571	0.00920755
P70541	Eif2b3	Translation initiation factor eIF-2B subunit gamma (eIF-2B GDP-GTP exchange factor subunit gamma)	1.22988	0.0234263	0.812384	0.0124603
P80431	Cox7b	Cytochrome c oxidase subunit 7B, mitochondrial (Cytochrome c oxidase polypeptide VIIb)	1.38516	0.0100269	0.459742	0.0106312
P80432	Cox7c	Cytochrome c oxidase subunit 7C, mitochondrial (Cytochrome c oxidase polypeptide VIIIA) (Cytochrome c oxidase polypeptide VIIc)	1.29556	0.0478063	0.626909	0.0361116
P81377	Prkar1b	cAMP-dependent protein kinase type I-beta regulatory subunit	1.30161	0.00789918	0.754444	0.00486816
P81799	Nagk	N-acetyl-D-glucosamine kinase (N-acetylglucosamine kinase) (EC 2.7.1.59) (GlcNAc kinase)	1.4158	0.0494947	0.698676	0.0253871
P85515	Actr1a	Alpha-centractin (Centractin)	1.28976	0.0491486	0.665286	0.0460491
P86173	Actl6b	Actin-like protein 6B (BRG1-associated factor 53B) (BAF53B)	1.21722	0.0198257	0.636438	0.0107662
P97877	St8sia3	GD3 alpha 2,8-sialyltransferase	1.30655	0.00754385	0.47832	0.00515742
Q05982	Nme1	Nucleoside diphosphate kinase A (NDK A) (NDP kinase A) (EC 2.7.4.6) (Metastasis inhibition factor NM23) (Tumor metastatic process-associated protein)	1.65615	0.00837029	0.301254	0.0130512
Q0D2L6	Rragc	Ras-related GTP-binding C	1.20873	0.00909256	0.568462	0.000956109
Q27W01	Rbm8a	RNA-binding protein 8A (RNA-binding motif protein 8A) (Ribonucleoprotein RBM8A)	1.22078	0.0159349	0.769979	0.0424802
Q2LAP6	Tes	Testin	1.2029	0.0163043	0.722516	0.00416655
Q3B8R7	Mrpl47	Mitochondrial ribosomal protein L47 (Mitochondrial ribosomal protein L47, isoform CRA_a)	1.84391	0.0153462	0.397308	0.00436127
Q3KR80	Arsa	Arylsulfatase A	1.30661	0.00696761	0.691618	0.00483112
Q3MIF0	Rpe	Ribulose-5-phosphate-3-epimerase	1.6378	0.00177242	0.410604	0.00203765
Q3T1J1	Eif5a	Eukaryotic translation initiation factor 5A-1 (eIF-5A-1) (eIF-5A1) (Eukaryotic initiation factor 5A isoform 1) (eIF-5A) (eIF-4D)	1.71002	0.00670418	0.524057	0.0164343
Q3T1K5	Capza2	F-actin-capping protein subunit alpha-2 (CapZ alpha-2)	1.22834	0.00232915	0.699603	0.0315698
Q4KM69	Cops5	COP9 (Constitutive photomorphogenic) homolog, subunit 5 (Arabidopsis thaliana) (COP9 constitutive photomorphogenic homolog subunit 5 (Arabidopsis))	1.36579	0.00100992	0.594564	7.00472e-05
Q4R1A4	Tfg	TRK-fused gene protein (Trafficking from ER to golgi regulator)	1.23087	0.0318133	0.791062	0.0482484
Q4V7D2	Rogdi	Protein rogdi homolog	1.40637	0.00273992	0.584883	0.00623077
Q4V8K5	Brox	BRO1 domain-containing protein BROX (BRO1 domain- and CAAX motif-containing protein)	1.44531	0.0247031	0.475376	0.00200301
Q56A27	Ncbp1	Nuclear cap-binding protein subunit 1 (80 kDa nuclear cap-binding protein) (CBP80) (NCBP 80 kDa subunit)	1.26525	0.0414468	0.571518	0.0115415
Q5BJU5	Cnih2	Protein cornichon homolog 2 (CNIH-2) (Cornichon family AMPA receptor auxiliary protein 2) (Cornichon-like protein)	1.60004	0.0155423	0.406089	0.00263976
Q5FVQ8	Nlrx1	NLR family member X1	1.33595	0.00194825	0.735362	0.0026371
Q5HZY2	Sar1b	GTP-binding protein SAR1b	1.29675	0.00172198	0.574814	0.0315478
Q5I0D7	Pepd	Xaa-Pro dipeptidase (X-Pro dipeptidase) (EC 3.4.13.9) (Imidodipeptidase) (Peptidase D) (Proline dipeptidase) (Prolidase)	1.47627	0.0110557	0.495869	0.00296955
Q5I0K3	Clybl	Citramalyl-CoA lyase, mitochondrial (EC 4.1.3.25) ((3S)-malyl-CoA thioesterase) (EC 3.1.2.30) (Beta-methylmalate synthase) (EC 2.3.3.-) (Citrate lyase subunit beta-like protein, mitochondrial) (Citrate lyase beta-like) (Malate synthase) (EC 2.3.3.9)	1.5895	0.0236629	0.535739	0.0445413
Q5M949	Nipsnap3b	Nipsnap homolog 3A (C. elegans) (Nipsnap homolog 3B)	1.33645	0.000624299	0.622724	0.00214395
Q5MJ12	Fbxl16	F-box/LRR-repeat protein 16 (F-box and leucine-rich repeat protein 16) (Spinal cord injury and regeneration-related protein 1)	1.32062	0.00314625	0.741911	0.0153574
Q5PPH0	Enoph1	Enolase-phosphatase E1 (EC 3.1.3.77) (2,3-diketo-5-methylthio-1-phosphopentane phosphatase) (MASA homolog)	1.64348	0.0345431	0.5699	0.0289617
Q5PPI4	Lamp5	Lysosome-associated membrane glycoprotein 5 (Brain and dendritic cell-associated LAMP) (Brain-associated LAMP-like protein) (BAD-LAMP) (Lysosome-associated membrane protein 5) (LAMP-5)	1.68457	0.0182621	0.277979	0.00939911
Q5U3Z5	Bri3bp	BRI3-binding protein (Similar to BRI3-binding protein)	1.43349	0.003449	0.529011	0.00749374
Q5U401	Slc15a2	Solute carrier family 15 (H+/peptide transporter), member 2	1.32845	0.00549154	0.54178	0.00296435
Q5XFW8	Sec13	Protein SEC13 homolog (GATOR complex protein SEC13) (SEC13-like protein 1)	1.37924	0.0141918	0.720786	0.0271135
Q5XIE6	Hibch	3-hydroxyisobutyryl-CoA hydrolase, mitochondrial (EC 3.1.2.4) (3-hydroxyisobutyryl-coenzyme A hydrolase) (HIB-CoA hydrolase) (HIBYL-CoA-H)	1.29525	0.0208342	0.725566	0.0396838
Q5XIJ4	Fam210a	Protein FAM210A	1.33855	0.0398633	0.580487	0.0110262
Q5XIJ7	Cab39l	Calcium-binding protein 39-like (RCG52140, isoform CRA_a)	1.60155	0.027733	0.428624	0.0361455
Q5XIL4	Sorbs3	Sorbin and SH3 domain containing 3, isoform CRA_b (Sorbin and SH3 domain-containing 3)	1.41172	0.041651	0.640809	0.0458873
Q62747	Syt7	Synaptotagmin-7 (Protein Syt7) (Synaptotagmin VII) (SytVII)	1.35844	0.00179107	0.625547	0.00160968
Q62825	Exoc3	Exocyst complex component 3 (Exocyst complex component Sec6) (rSec6)	1.20363	0.042895	0.746207	0.0340794
Q63009	Prmt1	Protein arginine N-methyltransferase 1 (EC 2.1.1.319) (Histone-arginine N-methyltransferase PRMT1)	1.24113	0.00985333	0.571519	0.0104638
Q63413	Ddx39b	Spliceosome RNA helicase Ddx39b (EC 3.6.4.13) (56 kDa U2AF65-associated protein) (ATP-dependent RNA helicase p47) (DEAD box protein Uap56)	1.20893	0.0235731	0.776418	0.00895199
Q63488	Slc20a2	Sodium-dependent phosphate transporter 2 (Phosphate transporter 2) (PiT-2) (Receptor for amphotropic viruses 1) (RAM-1) (Solute carrier family 20 member 2)	1.43482	0.0269168	0.445639	0.0187229
Q63564	Sv2b	Synaptic vesicle glycoprotein 2B (Synaptic vesicle protein 2B)	1.29208	0.00331329	0.606896	0.0178124
Q641Z2	Ptpn9	Tyrosine-protein phosphatase non-receptor type 9 (EC 3.1.3.48)	1.38363	0.0318702	0.659123	0.0183743
Q64548	Rtn1	Reticulon-1 (Neuroendocrine-specific protein) (S-rex)	1.21737	0.00689193	0.679351	0.0034513
Q68FQ9	Lancl2	LanC lantibiotic synthetase component C-like 2 (Bacterial) (LanC-like 2)	1.21747	0.00178667	0.617495	0.0198404
Q68G33	Gorasp2	Golgi reassembly-stacking protein 2	1.38814	0.0116737	0.424403	0.0367965
Q6AXS4	Atp6ap2	Renin receptor (ATPase H(+)-transporting lysosomal accessory protein 2) (ATPase H(+)-transporting lysosomal-interacting protein 2) (Renin/prorenin receptor) [Cleaved into: Renin receptor extracellular fragment; Renin receptor cytoplasmic fragment]	1.56324	0.00244188	0.332527	0.00695924
Q6AY18	Sar1a	SAR1 gene homolog A (S. cerevisiae), isoform CRA_b (SAR1 homolog A (S. cerevisiae)) (Secretion associated, Ras related GTPase 1A)	1.63416	0.0274634	0.412566	0.00485325
Q6DGG1	Abhd14b	Protein ABHD14B (EC 3.-.-.-) (Alpha/beta hydrolase domain-containing protein 14B) (Abhydrolase domain-containing protein 14B)	1.32124	0.0256216	0.65622	0.0208464
Q6IN22	Ctsb	Cathepsin B (RCG52258, isoform CRA_a)	1.37477	0.000542514	0.40514	1.55909e-05
Q6IRF8	Atp6ap1	ATPase, H+ transporting, lysosomal accessory protein 1 (ATPase, H+ transporting, lysosomal accessory protein 1, isoform CRA_a) (V-type proton ATPase subunit S1)	1.58119	0.000191966	0.475173	0.007229
Q6J4I0	Ppp1r1b	Protein phosphatase 1 regulatory subunit 1B (DARPP-32) (Dopamine- and cAMP-regulated neuronal phosphoprotein)	1.5735	0.00737213	0.540879	0.0253713
Q6MG81	Fkbpl	FK506-binding protein-like (WAF-1/CIP1 stabilizing protein 39) (WISp39)	1.66485	0.0171709	0.334056	0.0226717
Q6P3V8	Eif4a1	Eukaryotic translation initiation factor 4A1 (Eukaryotic translation initiation factor 4A1, isoform CRA_c)	1.52953	0.00878601	0.549199	0.0404759
Q6P7B3	Trim25	Tripartite motif-containing 25	1.42699	0.0193522	0.566029	0.0157962
Q6P7Q4	Glo1	Lactoylglutathione lyase (EC 4.4.1.5) (Aldoketomutase) (Glyoxalase I) (Glx I) (Ketone-aldehyde mutase) (Methylglyoxalase) (S-D-lactoylglutathione methylglyoxal lyase)	1.41247	0.0020902	0.49409	0.00129538
Q6P9V1	Cd81	Tetraspanin	1.38736	0.00547668	0.540795	0.0268969
Q6P9V6	Psma5	Proteasome subunit alpha type (EC 3.4.25.1)	1.22426	0.0104003	0.791326	0.0390781
Q6P9X2	Sec11a	Signal peptidase complex catalytic subunit SEC11 (EC 3.4.21.89)	1.24997	0.000595236	0.633109	0.0148352
Q6PDW1	Rps12	40S ribosomal protein S12	1.27616	0.00145164	0.631	0.00729452
Q6PEC0	Nudt2	Bis(5'-nucleosyl)-tetraphosphatase [asymmetrical] (EC 3.6.1.17) (Diadenosine 5',5'''-P1,P4-tetraphosphate asymmetrical hydrolase) (Ap4A hydrolase) (Ap4Aase) (Diadenosine tetraphosphatase) (Nucleoside diphosphate-linked moiety X motif 2) (Nudix motif 2)	1.26173	0.00298269	0.554645	0.00939018
Q75Q41	Tomm22	Mitochondrial import receptor subunit TOM22 homolog (rTOM22) (Translocase of outer membrane 22 kDa subunit homolog)	1.54618	8.3807e-05	0.361803	0.00252702
Q76GL9	Slc1a4	Neutral amino acid transporter ASCT1 (Solute carrier family 1 (Glutamate/neutral amino acid transporter), member 4) (Solute carrier family 1 member 4)	1.20329	0.00540126	0.601797	0.00476057
Q80W89	Ndufa11	NADH dehydrogenase [ubiquinone] 1 alpha subcomplex subunit 11 (Complex I-B14.7) (CI-B14.7) (NADH-ubiquinone oxidoreductase subunit B14.7)	1.33363	8.81023e-05	0.456246	0.00289466
Q8CGU9	Tph2	Tryptophan 5-hydroxylase 2 (EC 1.14.16.4) (Neuronal tryptophan hydroxylase) (Tryptophan 5-monooxygenase 2)	1.31869	0.0134582	0.616084	0.0161862
Q8CJH4	rGM2AP	GM2 activator protein	1.2323	0.003126	0.538802	0.00385443
Q8R431	Mgll	Monoglyceride lipase (MGL) (EC 3.1.1.23) (Monoacylglycerol lipase) (MAGL)	1.71095	0.00683891	0.45695	0.013476
Q8SEZ8	NADH1	NADH-ubiquinone oxidoreductase chain 1 (EC 7.1.1.2) (Fragment)	1.31964	0.0366744	0.550289	0.0167989
Q91ZQ0	Vmp1	Vacuole membrane protein 1 (Transmembrane protein 49)	1.21976	0.0152956	0.669115	0.0469267
Q924S1	Agpat4	1-acyl-sn-glycerol-3-phosphate acyltransferase delta (EC 2.3.1.51) (1-acylglycerol-3-phosphate O-acyltransferase 4) (1-AGP acyltransferase 4) (1-AGPAT 4) (Lysophosphatidic acid acyltransferase delta) (LPAAT-delta)	1.28162	0.0367547	0.641397	0.0283939
Q99M64	Pi4k2a	Phosphatidylinositol 4-kinase type 2-alpha (EC 2.7.1.67) (55 kDa type II phosphatidylinositol 4-kinase) (Phosphatidylinositol 4-kinase type II-alpha)	1.22512	0.023796	0.635085	0.0192081
Q99MZ4	Ggt7	Glutathione hydrolase 7 (EC 3.4.19.13) (Gamma-glutamyltransferase 7) (GGT 7) (EC 2.3.2.2) (Gamma-glutamyltransferase-like 3) (Gamma-glutamyltranspeptidase 7) [Cleaved into: Glutathione hydrolase 7 heavy chain; Glutathione hydrolase 7 light chain]	1.22904	0.00687148	0.679481	0.027407
Q99P75	Rab9a	Ras-related protein Rab-9A	1.31345	0.00446813	0.537874	0.00677624
Q9EQS5	Sc5d	Lathosterol oxidase (EC 1.14.19.20) (C-5 sterol desaturase) (Delta(7)-sterol 5-desaturase) (Delta(7)-sterol C5(6)-desaturase) (Lathosterol 5-desaturase) (Sterol-C5-desaturase)	1.20007	0.0383219	0.618995	0.0278837
Q9JHE5	Slc38a2	Sodium-coupled neutral amino acid transporter 2 (Amino acid transporter A2) (Solute carrier family 38 member 2) (System A amino acid transporter 2) (System A transporter 1) (System N amino acid transporter 2)	1.65196	0.00138446	0.444489	0.0193766
Q9JHZ9	Slc38a3	Sodium-coupled neutral amino acid transporter 3 (N-system amino acid transporter 1) (Na(+)-coupled neutral amino acid transporter 3) (Solute carrier family 38 member 3) (System N amino acid transporter 1)	1.25148	0.00110671	0.606197	0.0100124
Q9JL55	Gde1	Glycerophosphodiester phosphodiesterase 1 (EC 3.1.4.-) (EC 3.1.4.44) (Membrane-interacting protein of RGS16)	1.28754	0.0280217	0.710302	0.0203452
Q9NQR8	Ndufaf4	NADH dehydrogenase [ubiquinone] 1 alpha subcomplex assembly factor 4 (Hormone-regulated proliferation-associated protein of 20 kDa homolog) (Protein HRPAP20)	1.2513	0.00424604	0.777227	0.00553001
Q9QY90	NFIA	Nuclear factor 1	1.48262	0.00281192	0.439835	0.0428813
Q9R0Z7	Aagab	Alpha- and gamma-adaptin-binding protein p34	1.24489	0.0159837	0.755097	0.00938465
Q9R1T1	Banf1	Barrier-to-autointegration factor (LAP2-binding protein 1) [Cleaved into: Barrier-to-autointegration factor, N-terminally processed]	2.07576	0.00138451	0.20179	0.0130282
Q9WTW8	Slc23a2	Solute carrier family 23 member 2 (Na(+)/L-ascorbic acid transporter 2) (Sodium-dependent vitamin C transporter 2)	1.28769	0.00184229	0.609372	0.049116
Q9Z1B2	Gstm5	Glutathione S-transferase Mu 5 (EC 2.5.1.18) (GST class-mu 5)	1.33814	0.00298776	0.50868	0.00111511
A0A059NZV6	Jpt2	HN1-like protein (Similar to HN1-like protein, isoform CRA_a)	0.74227	0.0040912	1.57403	0.000298862
A0A0A0MY09	Hsp90b1	Endoplasmin	0.803367	0.00416703	1.3105	0.000457215
A0A0G2JSJ2	Cmpk1	UMP-CMP kinase (EC 2.7.4.14) (Deoxycytidylate kinase) (CK) (dCMP kinase) (Nucleoside-diphosphate kinase) (EC 2.7.4.6) (Uridine monophosphate/cytidine monophosphate kinase) (UMP/CMP kinase) (UMP/CMPK)	0.788243	0.0190344	1.52519	0.0192583
A0A0G2JSU1	Slc1a3	Amino acid transporter	0.715517	0.0124138	1.35319	0.0219071
A0A0G2JWM2	Sirt2	NAD-dependent protein deacetylase (EC 2.3.1.286)	0.816062	0.00245311	1.60059	0.0286046
A0A0G2K079	Bcas1	Breast carcinoma-amplified sequence 1 homolog	0.811785	0.015526	1.32377	0.0430932
A0A0G2K0T6	Sncg	Gamma-synuclein	0.70689	0.00997946	1.98093	0.0260301
A0A0G2K1U9	Irgq	Immunity-related GTPase Q	0.821457	0.0202281	1.57204	0.00502214
A0A0G2K249	Prpf4b	Serine/threonine-protein kinase PRP4 homolog	0.734669	0.0350695	1.60343	0.0247508
A0A0G2K2D5	Mtss1	MTSS I-BAR domain-containing 1	0.79391	0.00928285	1.6152	0.00244094
A0A0G2K4G3	Nedd8	NEDD8	0.482042	0.0177539	5.79258	0.0108004
A0A0G2K654	Hist1h1c	Histone cluster 1 H1 family member c (RCG45246)	0.800448	0.029361	1.66703	0.0195384
A0A0G2K8B3	Ppp1r18	Protein phosphatase 1, regulatory subunit 18 (Fragment)	0.805568	0.0107208	1.66269	0.00117215
A0A0H2UHQ8	Rps17	40S ribosomal protein S17	0.792019	0.00266633	1.30542	0.0221195
A0A140TAA1	Igsf8	Immunoglobulin superfamily, member 8 (Immunoglobulin superfamily, member 8, isoform CRA_b)	0.80101	0.0324537	1.45737	0.00593767
A0A173DW29	Dync1i1	Dynein cytoplasmic 1 intermediate chain 1, isoform CRA_a (Dynein cytoplasmic 1 intermediate chain 1B)	0.774125	0.00299524	1.55461	0.0168555
A1A5P0	Cdc42ep1	Cdc42 effector protein 1 (Binder of Rho GTPases 5)	0.800815	0.0230403	1.38293	0.0134689
A1A5S4	Sephs2	RCG40148 (Selenophosphate synthetase 2)	0.565523	0.0106608	2.76101	0.0429108
A2VCW9	Aass	Alpha-aminoadipic semialdehyde synthase, mitochondrial (LKR/SDH) [Includes: Lysine ketoglutarate reductase (LKR) (LOR) (EC 1.5.1.8); Saccharopine dehydrogenase (SDH) (EC 1.5.1.9)]	0.821007	5.71298e-05	1.63636	0.000738088
B0BNM7	Sco1	Sco1 protein (Fragment)	0.804291	0.00899972	1.49155	0.0033228
B1WBM2	Rabif	RAB interacting factor (RCG46281, isoform CRA_a)	0.82478	0.0273103	1.38091	0.0103759
B1WBR5	Mobp	Mobp protein (RCG25468, isoform CRA_e)	0.807257	0.0174724	1.59902	0.00913227
B1WBZ7	Gpn1	GPN-loop GTPase (EC 3.6.5.-)	0.489786	0.0034984	3.39598	0.00332037
B1WC33	Cdc42ep4	CDC42 effector protein (Rho GTPase binding) 4 (Predicted), isoform CRA_a (CDC42 effector protein 4) (Cdc42ep4 protein)	0.822126	0.00759573	1.53072	0.00164413
B2GUV5	Atp6v1g1	V-type proton ATPase subunit G	0.528134	0.000505587	2.99656	0.00816568
B2GUZ5	Capza1	F-actin-capping protein subunit alpha-1 (CapZ alpha-1)	0.714844	0.0114486	1.3299	0.0300348
B2RYT5	Cox7a2l	Cox7a2l protein (Cytochrome c oxidase subunit VIIa polypeptide 2 like (Predicted), isoform CRA_d)	0.790494	0.0262336	1.72688	0.012078
B2RZD6	Ndufa4	NDUFA4, mitochondrial complex-associated (Ndufa4 protein) (RCG28086, isoform CRA_a)	0.819283	0.0215425	1.33638	0.0125846
B3IYD2	ufc1-s	Ufm1-conjugating enzyme 1, isoform CRA_a (Ufm1-conjugating enzyme 1-short form)	0.583419	0.0298626	2.03227	0.0369917
B5DEK0	Rprd1b	Regulation of nuclear pre-mRNA domain-containing 1B	0.824288	0.00321117	1.45742	0.00172883
B5DFN4	Pfdn5	Prefoldin 5 (Predicted), isoform CRA_a (Prefoldin subunit 5)	0.784906	0.00684237	1.43169	0.0375115
B6ID08	Mt2A	Metallothionein	0.715192	0.0358462	2.27525	0.0333868
D3Z8Q5	Tusc2	RCG25747 (Tumor suppressor 2, mitochondrial calcium regulator)	0.804779	0.0019478	1.57971	0.0032208
D3Z9D2	Fyco1	FYVE and coiled-coil domain autophagy adaptor 1 (FYVE and coiled-coil domain containing 1 (Predicted))	0.819255	0.00391447	1.47183	0.0350239
D3Z9I1	Coa3	Cytochrome C oxidase assembly factor 3 (RCG33185)	0.799679	0.0104213	1.58128	0.000833842
D3ZBC7	Dhrs13	Dehydrogenase/reductase 13	0.820246	0.00490187	1.30919	0.00331753
D3ZCZ9	LOC100912599	NADH dehydrogenase [ubiquinone] iron-sulfur protein 6, mitochondrial	0.785161	0.000493712	1.43561	0.0157131
D3ZDT1	Epb41l2	Erythrocyte membrane protein band 4.1-like 2 (Similar to protein 4.1G (Predicted), isoform CRA_c)	0.798929	0.0311574	1.62035	0.0216387
D3ZFR9	Rdh13	Retinol dehydrogenase 13	0.824453	0.0115198	1.46825	0.0154622
D3ZGE6	Cttn	Cortactin, isoform CRA_c (Src substrate cortactin)	0.814066	0.00394262	1.63277	0.0087851
D3ZI49	Stmn3	Stathmin	0.673933	0.025174	2.75568	0.0121852
D3ZK97	H3f3c	Histone H3	0.742506	0.0177208	2.85628	0.0125808
D3ZMP6	Nop10	NOP10 ribonucleoprotein (RCG26998)	0.578224	0.0112275	2.72245	0.00428306
D3ZMQ9	Hltf	Helicase-like transcription factor (SWI/SNF related, matrix associated, actin dependent regulator of chromatin, subfamily a, member 3 (Predicted))	0.739077	0.00680769	1.59812	0.00190459
D3ZNS1	Phldb1	Pleckstrin homology-like domain family B member 1	0.820975	0.0115912	1.35843	0.0124333
D3ZQL7	Tppp	Tubulin polymerization-promoting protein (TPPP) (EC 3.6.5.-) (25 kDa brain-specific protein) (TPPP/p25) (p25-alpha)	0.647444	0.0105822	2.70193	0.00352358
D3ZT90	Gcdh	Glutaryl-CoA dehydrogenase (Glutaryl-Coenzyme A dehydrogenase (Predicted))	0.762635	0.0219582	1.43309	0.0403563
D3ZUX5	Chchd3	MICOS complex subunit	0.756614	0.00264017	2.03451	0.00388106
D3ZW55	Itpa	Inosine triphosphate pyrophosphatase (ITPase) (Inosine triphosphatase) (EC 3.6.1.9) (Non-canonical purine NTP pyrophosphatase) (Non-standard purine NTP pyrophosphatase) (Nucleoside-triphosphate diphosphatase) (Nucleoside-triphosphate pyrophosphatase) (NTPase)	0.819218	0.0365933	1.41907	0.0133689
D3ZWN1	Zpr1	Similar to zinc finger protein (Predicted) (ZPR1 zinc finger)	0.818998	0.0134779	1.47133	0.0245014
D3ZX38	Pfdn1	Prefoldin 1 (Predicted) (Prefoldin subunit 1)	0.80431	0.00223336	1.56478	0.0142769
D3ZZ21	Ndufb6	NADH dehydrogenase (Ubiquinone) 1 beta subcomplex, 6 (Predicted) (NADH:ubiquinone oxidoreductase subunit B6)	0.710703	0.00351014	2.24741	0.0168545
D4A1Q2	Mapt	Microtubule-associated protein	0.804649	0.00484483	1.72408	0.00320405
D4A2G9	Ranbp1	RAN-binding protein 1 (RCG36598)	0.822129	0.010508	1.67168	0.00454935
D4A2H8	Nudt12	Nudix (Nucleoside diphosphate linked moiety X)-type motif 12 (Predicted) (Nudix hydrolase 12)	0.802883	0.0025025	1.3384	0.0101689
D4A3E3	Arid1a	AT-rich interaction domain 1A	0.81398	0.000209803	1.25053	0.0283526
D4A877	Cwf19l2	CWF19-like cell cycle control factor 2	0.80535	0.00908884	1.80412	0.0235726
D4ABN8	Xrn1	5'-3' exoribonuclease 1	0.647544	0.0093488	2.27977	0.00934548
D4ACY1	RGD1565784	RGD1565784 (RGD1565784 (Predicted))	0.79124	0.0294625	1.45562	0.00162393
D4ADD7	Glrx5	Glutaredoxin 5 (Glutaredoxin 5 homolog (S. cerevisiae) (Predicted), isoform CRA_b)	0.648279	0.00092879	1.99785	0.000164441
D4AEP0	Adss	Adenylosuccinate synthetase isozyme 2 (AMPSase 2) (AdSS 2) (EC 6.3.4.4) (Adenylosuccinate synthetase, acidic isozyme) (Adenylosuccinate synthetase, liver isozyme) (L-type adenylosuccinate synthetase) (IMP--aspartate ligase 2)	0.680559	0.020939	3.00164	0.0098066
E9PT90	Spart	Spartin	0.797195	0.00690869	1.58772	0.00081896
F1LPG5	Ndufb4	NADH:ubiquinone oxidoreductase subunit B4	0.789275	0.0315441	1.69406	0.0104734
F1LRZ7	Nefh	Neurofilament heavy polypeptide	0.70064	0.00229889	2.04344	0.00140291
F1LS98	Prkca	Protein kinase C (EC 2.7.11.13)	0.811045	7.85767e-05	1.4143	0.00466094
F1LSQ0	Faf1	FAS-associated factor 1	0.814927	0.0441371	1.3859	0.0444804
F1M5V2	Glipr2	GLI pathogenesis-related 2	0.809948	0.0446294	1.41958	0.00634633
F1M609	Acox1	Acyl-coenzyme A oxidase	0.730702	0.0049579	1.22955	0.00703229
F1M7Q5	Ampd3	AMP deaminase (EC 3.5.4.6)	0.816904	0.0123641	1.37659	0.004358
F1M7V6	Cadm4	Cell adhesion molecule 4	0.779528	0.0403304	2.44199	0.0413096
F1M8B7	Chmp2b	Charged multivesicular body protein 2B (Similar to CGI-84 protein (Predicted))	0.78632	0.0103792	1.51663	0.00317266
F1M8P2	Zyg11b	Zyg-11 family member B, cell cycle regulator	0.657164	0.0209168	2.35664	0.00751483
F1M9C3	Braf	B-Raf proto-oncogene, serine/threonine kinase	0.795266	0.0105431	1.21584	0.00880788
F1M9N4	Mbnl1	Muscleblind-like-splicing regulator 1	0.672314	0.0160576	1.94512	0.0107623
F7ES73	Nub1	Negative regulator of ubiquitin-like proteins 1	0.728151	0.0191309	1.71702	0.0169192
F7ETI3	Wdr41	WD repeat domain 41	0.775869	0.00360783	1.51211	0.0494548
G3V6A6	RGD1566265	Similar to RIKEN cDNA 2610002M06 (Similar to RIKEN cDNA 2610002M06 (Predicted))	0.813106	0.00286348	1.60404	0.00235181
G3V6D9	Slc9a3r2	Na(+)/H(+) exchange regulatory cofactor NHE-RF	0.742537	0.0168145	1.72075	0.0283962
G3V709	Naprt	Nicotinate phosphoribosyltransferase (EC 6.3.4.21)	0.829464	0.000401708	1.43567	0.00972284
G3V7R4	Foxo1	Forkhead box protein O1 (Forkhead box protein O1A) (Forkhead in rhabdomyosarcoma)	0.824451	0.0406087	1.60037	0.00102761
G3V7S0	Folh1	Folate hydrolase (Glutamate carboxypeptidase 2)	0.798781	0.000668326	1.44984	0.0179196
G3V7S2	Nefm	Neurofilament medium polypeptide	0.806905	0.00542869	1.32628	0.0226272
G3V8C3	Vim	Vimentin (Vimentin, isoform CRA_b)	0.734783	0.00462221	1.25062	0.0187366
G3V946	Dpy30	AIP1, isoform CRA_a (Protein dpy-30 homolog)	0.801385	0.00610243	2.16519	0.0032717
G3V9B3	Mag	Myelin-associated glycoprotein (Myelin-associated glycoprotein, isoform CRA_a)	0.633037	0.0167126	1.85252	0.000297524
H9KVF6	Stk10	Serine/threonine-protein kinase 10	0.442896	0.00554259	2.64264	0.00444292
I7FKL4	Mbp	Myelin basic protein transcript variant 1	0.677729	0.0125073	2.56466	0.0214723
M0R6J0	Mrpl39	Mitochondrial ribosomal protein L39	0.827177	0.00967403	1.31407	0.00177569
M0R961	Khsrp	Far upstream element-binding protein 2 (KH-type splicing regulatory protein, isoform CRA_b)	0.829637	0.0448356	1.76223	0.011193
M0R9R0	Gprasp1	G-protein coupled receptor-associated sorting protein 1 (RCG20046)	0.795553	0.00802768	1.2093	0.0475474
M0RCX0	Pcbd2	Pterin-4 alpha-carbinolamine dehydratase 2	0.791217	0.00180559	1.33093	0.00932103
M0RD75	Rps6	40S ribosomal protein S6	0.781107	0.00881239	1.67412	0.00323669
O08839	Bin1	Myc box-dependent-interacting protein 1 (Amphiphysin II) (Amphiphysin-like protein) (Bridging integrator 1)	0.829549	0.00721657	1.36445	0.00346337
O08875	Dclk1	Serine/threonine-protein kinase DCLK1 (EC 2.7.11.1) (Calcium/calmodulin-dependent protein kinase type I-like CPG16) (Doublecortin-like and CAM kinase-like 1) (Doublecortin-like kinase 1)	0.605898	0.0425618	2.87607	0.011548
O88767	Park7	Parkinson disease protein 7 homolog (Contraception-associated protein 1) (Protein CAP1) (Fertility protein SP22) (Maillard deglycase) (Parkinsonism-associated deglycase) (Protein DJ-1) (DJ-1) (Protein/nucleic acid deglycase DJ-1) (EC 3.1.2.-) (EC 3.5.1.-) (EC 3.5.1.124)	0.810038	0.010264	1.21485	0.0127005
P06302	Ptma	Prothymosin alpha [Cleaved into: Prothymosin alpha, N-terminally processed; Thymosin alpha]	0.802858	0.0148053	1.4285	0.0313655
P07323	Eno2	Gamma-enolase (EC 4.2.1.11) (2-phospho-D-glycerate hydro-lyase) (Enolase 2) (Neural enolase) (Neuron-specific enolase) (NSE)	0.597038	0.00181737	1.93373	0.00242455
P09895	Rpl5	60S ribosomal protein L5	0.802053	0.0015075	1.29532	0.0438492
P0C0A9	Svip	Small VCP/p97-interacting protein	0.767708	3.93695e-05	1.69133	0.00396555
P0DN35	Ndufb1	NADH dehydrogenase [ubiquinone] 1 beta subcomplex subunit 1 (Complex I-MNLL) (CI-MNLL) (NADH-ubiquinone oxidoreductase MNLL subunit)	0.676416	4.49136e-05	1.61463	0.00198367
P10888	Cox4i1	Cytochrome c oxidase subunit 4 isoform 1, mitochondrial (Cytochrome c oxidase polypeptide IV) (Cytochrome c oxidase subunit IV isoform 1) (COX IV-1)	0.782138	0.00140028	1.95318	0.00170794
P11030	Dbi	Acyl-CoA-binding protein (ACBP) (Diazepam-binding inhibitor) (DBI) (Endozepine) (EP) [Cleaved into: Triakontatetraneuropeptide (TTN); Octadecaneuropeptide (ODN)]	0.461105	0.000105367	2.34777	0.00178172
P11232	Txn	Thioredoxin (Trx)	0.737231	0.00646622	1.462	0.0144823
P11951	Cox6c2	Cytochrome c oxidase subunit 6C-2 (Cytochrome c oxidase polypeptide VIc-2)	0.777057	0.00173798	1.5234	0.00272363
P13233	Cnp	2',3'-cyclic-nucleotide 3'-phosphodiesterase (CNP) (CNPase) (EC 3.1.4.37)	0.734967	0.00335066	1.52893	0.0103106
P13668	Stmn1	Stathmin (Leukemia-associated phosphoprotein p18) (Metablastin) (Oncoprotein 18) (Op18) (Phosphoprotein p19) (pp19) (Pr22 protein) (Prosolin) (pp17)	0.69605	0.00668875	1.82946	0.00623613
P19527	Nefl	Neurofilament light polypeptide (NF-L) (68 kDa neurofilament protein) (Neurofilament triplet L protein)	0.766409	0.0087048	1.72445	0.0118991
P21670	Psma4	Proteasome subunit alpha type-4 (EC 3.4.25.1) (Macropain subunit C9) (Multicatalytic endopeptidase complex subunit C9) (Proteasome component C9) (Proteasome subunit L)	0.730722	0.000438047	1.2333	0.0107956
P21818	Stmn2	Stathmin-2 (Superior cervical ganglion-10 protein) (Protein SCG10)	0.80999	0.00785218	1.46286	0.0115411
P29314	Rps9	40S ribosomal protein S9	0.789254	0.00475	1.61202	0.0188134
P29418	Atp5f1e	ATP synthase subunit epsilon, mitochondrial (ATPase subunit epsilon) (ATP synthase F1 subunit epsilon)	0.633865	0.0064048	2.91878	0.0102699
P29419	Atp5me	ATP synthase subunit e, mitochondrial (ATPase subunit e) (ATP synthase membrane subunit e)	0.697125	0.00595482	2.05942	0.00279353
P32577	Csk	Tyrosine-protein kinase CSK (EC 2.7.10.2) (C-Src kinase)	0.779511	0.00541033	1.60718	0.00607222
P36201	Crip2	Cysteine-rich protein 2 (CRP-2) (Protein ESP1)	0.671203	0.0339389	2.78934	0.0309795
P37361	Mt3	Metallothionein-3 (MT-3) (Growth inhibitory factor) (GIF) (Metallothionein-III) (MT-III)	0.668596	0.0028268	1.77494	0.000278638
P37377	Snca	Alpha-synuclein	0.774567	0.0120233	1.77992	0.00700428
P39069	Ak1	Adenylate kinase isoenzyme 1 (AK 1) (EC 2.7.4.3) (EC 2.7.4.6) (ATP-AMP transphosphorylase 1) (ATP:AMP phosphotransferase) (Adenylate monophosphate kinase) (Myokinase)	0.770408	0.00286795	1.7195	3.67408e-05
P47819	Gfap	Glial fibrillary acidic protein (GFAP)	0.668814	4.68078e-05	1.60354	0.00700653
P51607	Renbp	N-acylglucosamine 2-epimerase (AGE) (EC 5.1.3.8) (GlcNAc 2-epimerase) (N-acetyl-D-glucosamine 2-epimerase) (Renin-binding protein) (RnBP)	0.804699	0.0228491	1.29312	0.0121357
P52925	Hmgb2	High mobility group protein B2 (High mobility group protein 2) (HMG-2)	0.765183	0.0130214	1.47128	0.0312594
P55051	Fabp7	Fatty acid-binding protein, brain (Brain lipid-binding protein) (BLBP) (Brain-type fatty acid-binding protein) (B-FABP) (Fatty acid-binding protein 7)	0.690402	0.0268035	1.56415	0.0137109
P59649	Fxyd7	FXYD domain-containing ion transport regulator 7	0.473391	0.00108241	7.53853	0.000987214
P62074	Timm10	Mitochondrial import inner membrane translocase subunit Tim10	0.732111	0.00588642	1.83857	0.00116536
P62275	Rps29	40S ribosomal protein S29	0.529102	0.00767291	3.00544	0.00239105
P62329	Tmsb4x	Thymosin beta-4 (T beta 4) [Cleaved into: Hematopoietic system regulatory peptide (Seraspenide)]	0.721121	0.00759353	1.73322	0.00213126
P63036	Dnaja1	DnaJ homolog subfamily A member 1 (DnaJ-like protein 1) (Heat shock protein J2) (HSJ-2)	0.740026	0.00959231	1.85343	0.0112791
P63039	Hspd1	60 kDa heat shock protein, mitochondrial (EC 5.6.1.7) (60 kDa chaperonin) (Chaperonin 60) (CPN60) (HSP-65) (Heat shock protein 60) (HSP-60) (Hsp60) (Mitochondrial matrix protein P1)	0.801883	0.00944215	1.99413	0.00301486
P63255	Crip1	Cysteine-rich protein 1 (CRP-1) (Cysteine-rich intestinal protein) (CRIP)	0.804028	0.0362975	1.67893	0.00035061
P63322	Rala	Ras-related protein Ral-A	0.717966	0.00421517	2.40587	0.00266991
P84100	Rpl19	60S ribosomal protein L19	0.696718	0.0188454	1.88226	0.00914953
P85108	Tubb2a	Tubulin beta-2A chain	0.823735	0.00486101	1.74721	0.00141003
Q03344	Atp5if1	ATPase inhibitor, mitochondrial (ATP synthase F1 subunit epsilon) (Inhibitor of F(1)F(o)-ATPase) (IF(1)) (IF1)	0.639656	0.00302949	2.01555	0.0136388
Q06647	Atp5po	ATP synthase subunit O, mitochondrial (ATP synthase peripheral stalk subunit OSCP) (Oligomycin sensitivity conferral protein) (OSCP) (Sperm flagella protein 4)	0.789983	0.0120587	1.79576	0.00466705
Q3KRE8	Tubb2b	Tubulin beta-2B chain (T beta-15)	0.794471	0.0159398	1.81829	0.0254204
Q497A2	Slc35b2	D-serine modulator-1 (D-serine modulator-1, isoform CRA_b) (Solute carrier family 35 member B2)	0.775913	0.0206385	1.8462	0.00411613
Q498D8	Rbx1	Ring-box 1	0.382113	0.00972751	2.6472	0.0137645
Q4V896	Snx15	Sorting nexin-15	0.821064	0.0323012	1.59291	0.00157692
Q56A26	Opalin	Oligodendrocytic myelin paranodal and inner loop protein	0.656002	0.00134265	1.61001	0.00206416
Q5BJU7	Wasf1	Wiskott-Aldrich syndrome protein family member 1 (WASP family protein member 1) (Protein WAVE-1)	0.777862	0.0115317	1.79105	0.00751667
Q5EB49	Eno1	Enolase 1, (Alpha)	0.81653	0.00165635	1.3103	0.0112113
Q5EBA4	Nipsnap1	Nipsnap1 protein (Fragment)	0.74692	0.0431028	1.43522	0.0270308
Q5FVJ0	Rufy3	Protein RUFY3 (RUN and FYVE domain-containing protein 3) (Rap2-interacting protein x) (RIPx) (Single axon-regulated protein) (Singar)	0.79814	0.00526861	1.62107	0.00219282
Q5M827	Pir	Pirin (EC 1.13.11.24) (Probable quercetin 2,3-dioxygenase PIR) (Probable quercetinase)	0.815192	0.00309275	1.464	0.00678245
Q5M960	Lsamp	Lsamp protein (RCG52666, isoform CRA_a)	0.822727	0.0229501	1.41487	0.0135873
Q5NUI3	Cdh19	Cadherin 19 (Cadherin19)	0.784301	0.00393231	1.41863	0.000643132
Q5PQP8	Cuedc1	CUE domain-containing 1	0.738022	0.0467064	1.67158	0.00404429
Q5RK17	Diablo	Diablo homolog (Drosophila) (Diablo homolog (Drosophila), isoform CRA_b) (Diablo, IAP-binding mitochondrial protein)	0.768855	0.0454693	1.59074	0.0207508
Q5XI73	Arhgdia	Rho GDP-dissociation inhibitor 1 (Rho GDI 1) (Rho-GDI alpha)	0.823971	0.020288	1.75566	0.0142506
Q5XIH4	Lias	Lipoyl synthase, mitochondrial (EC 2.8.1.8) (Lipoate synthase) (LS) (Lip-syn) (Lipoic acid synthase)	0.744105	0.0371402	1.51869	0.0483425
Q62862	Map2k5	Dual specificity mitogen-activated protein kinase kinase 5 (MAP kinase kinase 5) (MAPKK 5) (EC 2.7.12.2) (MAPK/ERK kinase 5) (MEK 5)	0.739244	0.0421103	1.40969	0.0109406
Q63396	Sub1	Activated RNA polymerase II transcriptional coactivator p15 (Positive cofactor 4) (PC4) (SUB1 homolog) (p14)	0.610028	0.00500298	2.98869	0.00314599
Q642G4	Pex14	Peroxisomal membrane protein PEX14 (PTS1 receptor-docking protein) (Peroxin-14) (Peroxisomal membrane anchor protein PEX14)	0.819907	0.0079221	1.36457	0.0109861
Q6AXZ0	Paip2	Polyadenylate-binding protein-interacting protein 2 (PABP-interacting protein 2) (PAIP-2) (Poly(A)-binding protein-interacting protein 2)	0.663802	0.0255088	2.3872	0.00146242
Q6AY02	Rbm17	RNA-binding motif protein 17	0.768805	0.00448635	1.82754	0.0103752
Q6IRK3	Sdc2	Syndecan	0.816365	0.00344108	1.29934	0.0178183
Q6MFX9	Mog	Myelin-oligodendrocyte glycoprotein	0.779736	0.0272943	1.56565	0.0388784
Q6MGC4	Pfdn6	H2-K region expressed gene 2, rat orthologue (MHC class II region expressed gene KE2, isoform CRA_a) (Prefoldin subunit 6)	0.768471	0.0206364	1.64122	0.0476754
Q6P791	Lamtor1	Ragulator complex protein LAMTOR1 (Late endosomal/lysosomal adaptor and MAPK and MTOR activator 1) (Lipid raft adaptor protein p18)	0.768728	0.00663175	1.84023	0.00136687
Q6PCT5	Pqbp1	Polyglutamine-binding protein 1 (PQBP-1) (Polyglutamine tract-binding protein 1)	0.708631	0.013994	2.35064	0.00363634
Q6PDW6	Mrpl17	39S ribosomal protein L17, mitochondrial (L17mt) (MRP-L17)	0.743954	0.044537	1.68757	0.00234032
Q6XVN8	Map1lc3a	Microtubule-associated proteins 1A/1B light chain 3A (Autophagy-related protein LC3 A) (Autophagy-related ubiquitin-like modifier LC3 A) (MAP1 light chain 3-like protein 1) (MAP1A/MAP1B light chain 3 A) (MAP1A/MAP1B LC3 A) (Microtubule-associated protein 1 light chain 3 alpha)	0.824676	0.0443897	1.35793	0.0178723
Q6YDN7	Cdc26	Anaphase-promoting complex subunit CDC26 (Cell division cycle protein 26 homolog) (Protein BWK-2)	0.751926	0.000850107	1.6398	0.00125459
Q80XF7	Gjc2	Gap junction gamma-2 protein (Connexin-47) (Cx47) (Gap junction alpha-12 protein)	0.81041	0.0147342	1.49083	0.0152178
Q8BFS3	Rln3	Relaxin-3 (Insulin-like peptide INSL7) (Insulin-like peptide 7) (Prorelaxin R3) [Cleaved into: Relaxin-3 B chain; Relaxin-3 A chain]	0.711626	0.00680019	1.26066	0.0122426
Q8R2H0	Atp6v1g2	V-type proton ATPase subunit G	0.783488	0.00274801	1.86524	0.00167126
Q8R490	Cdh13	Cadherin 13 (T-cadherin)	0.735633	0.0199437	2.18608	0.00328567
Q9QYU4	Crym	Ketimine reductase mu-crystallin (EC 1.5.1.25) (CDK108) (NADP-regulated thyroid-hormone-binding protein)	0.793144	0.000736078	1.45297	0.00210356
Q9Z0W5	Pacsin1	Protein kinase C and casein kinase substrate in neurons protein 1 (Dynamin proline-rich domain-interacting protein) (Dynamin PRD-interacting protein) (Synaptic, dynamin-associated protein I) (Syndapin-1) (Syndapin-I) (SdpI)	0.81743	0.00872197	1.71471	0.0182745
